# Supplementary material for: Pesticide Exposure of Residents Living in Wine Regions: Protocol and First Results of the Pestiprev Study
Source: Int J Environ Res Public Health. 2023 Feb 22;20(5):3882. doi: 10.3390/ijerph20053882 (PMC10001537; doi:10.3390/ijerph20053882)
Supplement: Supplementary file 1 [file ijerph-20-03882-s001.zip]

Archive with 1 entries (1 files):
- ijerph-2181329-supplementary.pdf
